# Supplementary material for: Anaerobic degradation of organic carbon supports uncultured microbial populations in estuarine sediments
Source: Microbiome. 2023 Apr 20;11:81. doi: 10.1186/s40168-023-01531-z (PMC10116835; doi:10.1186/s40168-023-01531-z)
Supplement: Supplementary file 2 — Additional file 1: Table S1. The list of samples used for DNA/RNA isolation and acetate measurements. Table S2. The overview of MAGs that were analyzed in this study. Table S3. The list of genes that are associated with benzoate degradation to acetate and H2 production in the MAGs of Dehalococcoidia. Table S4. The list of genes that are associated with the cellulose degradation to acetate and H2 production in the MAGs of Ca. Fermentibacterota. Table S5. The list of genes that are associated with the cellulose degradation to acetate and H2 production in the MAGs of Fibrobacterales. Table S6. The list of genes associated with protein degradation to acetate and H2 production in the MAGs of Bacteroidales. Table S7. The list of genes associated with oleic acid degradation to acetate and H2 production in the MAGs of Leptospiraceae. Table S8. The list of genes associated with protein and cellulose degradation to acetate and H2 production in the MAGs of Clostridiales. Table S9. The abundance of genes coding for the carbon monoxide dehydrogenase/acetyl-CoA synthase complex (CODH/ACS) in the metagenome data of the original sediment, control sample and treatments with different OMs at t11. Table S10. The list of genes that are associated with the “Wood–Ljungdahl” (WL) pathway in the MAGs of Desulfatiglandales. Table S11. The list of genes associated with methanogenesis in the MAGs of genus Methanococcus, genus Methanocalculus and order Methanosarcinales. Fig. S1. The changes in the cell number of uncultured microbes in response to the addition of different OMs. The cell number was calculated from the relative abundance and prokaryotic16S rRNA gene copy numbers. The prokaryotic16S rRNA gene copy numbers were shown in our previous study [1]; t6 and t11 indicate samples that were analyzed after 6 months and 11 months, respectively. Fig. S2. The comparison of prokaryotic communities at the phylum level in response to the addition of different OMs based on analysis of 16S rRNA gene [file 40168_2023_1531_MOESM1_ESM.zip]

Archive with 11 entries (11 files):
- Supplementary Information.docx
- Table S10.xlsx
- Table S11.xlsx
- Table S2.xlsx
- Table S3.xlsx
- Table S4.xlsx
- Table S5.xlsx
- Table S6.xlsx
- Table S7.xlsx
- Table S8.xlsx
- Table S9.xlsx
