# Supplementary material for: Anaerobic degradation of organic carbon supports uncultured microbial populations in estuarine sediments
Source: Microbiome. 2023 Apr 20;11:81. doi: 10.1186/s40168-023-01531-z (PMC10116835; doi:10.1186/s40168-023-01531-z)
Supplement: Supplementary file 2 — Additional file 1: Table S1. The list of samples used for DNA/RNA isolation and acetate measurements. Table S2. The overview of MAGs that were analyzed in this study. Table S3. The list of genes that are associated with benzoate degradation to acetate and H2 production in the MAGs of Dehalococcoidia. Table S4. The list of genes that are associated with the cellulose degradation to acetate and H2 production in the MAGs of Ca. Fermentibacterota. Table S5. The list of genes that are associated with the cellulose degradation to acetate and H2 production in the MAGs of Fibrobacterales. Table S6. The list of genes associated with protein degradation to acetate and H2 production in the MAGs of Bacteroidales. Table S7. The list of genes associated with oleic acid degradation to acetate and H2 production in the MAGs of Leptospiraceae. Table S8. The list of genes associated with protein and cellulose degradation to acetate and H2 production in the MAGs of Clostridiales. Table S9. The abundance of genes coding for the carbon monoxide dehydrogenase/acetyl-CoA synthase complex (CODH/ACS) in the metagenome data of the original sediment, control sample and treatments with different OMs at t11. Table S10. The list of genes that are associated with the “Wood–Ljungdahl” (WL) pathway in the MAGs of Desulfatiglandales. Table S11. The list of genes associated with methanogenesis in the MAGs of genus Methanococcus, genus Methanocalculus and order Methanosarcinales. Fig. S1. The changes in the cell number of uncultured microbes in response to the addition of different OMs. The cell number was calculated from the relative abundance and prokaryotic16S rRNA gene copy numbers. The prokaryotic16S rRNA gene copy numbers were shown in our previous study [1]; t6 and t11 indicate samples that were analyzed after 6 months and 11 months, respectively. Fig. S2. The comparison of prokaryotic communities at the phylum level in response to the addition of different OMs based on analysis of 16S rRNA gene [file 40168_2023_1531_MOESM1_ESM.zip › Table S2.xlsx]

## Sheet: Sheet1
	Bins	abundance of MAGs						Completeness (%)	Contamination (%)	GTDB taxonomy	16S rRNA gene length	type strain	similarity (%)
		original sample	control	casein	cellulose	lignin	oleic acid
Fermentibacterota	DYS-5-2_Bins.171	4.28291	44.9415	576.973	11993.7	549.917	689.506	95.05	2.93	d__Bacteria;p__Fermentibacterota;c__Fermentibacteria;o__Fermentibacterales;f__Fermentibacteraceae;g__Sabulitectum;s__
Bacteroidales	DYS-4-2_Bins.012	35.1106	50.7218	7703.04	107.759	61.6342	105.726	95.52	4.53	d__Bacteria;p__Bacteroidota;c__Bacteroidia;o__Bacteroidales;f__Marinifilaceae;g__;s__
Bacteroidales	DYS-4-2_Bins.003	0.654234	1.57645	16988.9	5.45137	1.70523	8.3947	96.95	4.78	d__Bacteria;p__Bacteroidota;c__Bacteroidia;o__Bacteroidales;f__VadinHA17;g__UBA9300;s__	926	Draconibacterium sediminis JN14CK-3(T)	86.05
Bacteroidales	DYS_4_2_Bins.055	38.6892	248.189	2989.49	332.906	286.957	907.543	99.52	3.59	d__Bacteria;p__Bacteroidota;c__Bacteroidia;o__Bacteroidales;f__VadinHA17;g__UBA9300;s__
Bacteroidales	DYS_4_2_Bins.025	0.168027	0.309357	4261.63	1.783	1.75715	1.09378	93.37	6.91	d__Bacteria;p__Bacteroidota;c__Bacteroidia;o__Bacteroidales;f__VadinHA17;g__;s__
Bacteroidales	DYS_4_2_Bins.016	0.0679259	0.0466154	5751.88	1.1716	0.0929132	0.0962921	89.17	8.57	d__Bacteria;p__Bacteroidota;c__Bacteroidia;o__Bacteroidales;f__BBW3;g__UBA5261;s__
Bacteroidales	DYS_4_2_Bins.005	0.872312	0.652615	13049.4	4.26555	0.582074	2.8616	85.27	3.24	d__Bacteria;p__Bacteroidota;c__Bacteroidia;o__Bacteroidales;f__UBA12077;g__UBA12077;s__
Bacteroidales	DYS_4_2_Bins.001	0.286004	0.483105	28508.9	8.22398	1.01658	8.31816	68.66	4.56	d__Bacteria;p__Bacteroidota;c__Bacteroidia;o__Bacteroidales;f__UBA12077;g__UBA12077;s__	996	Saccharicrinis fermentans DSM 9555(T)	90.42
Clostridiales	DYS-6-2_Bins.063	0.175177	10.8741	7454.51	1049.73	13.7102	82.115	97.87	1.77	d__Bacteria;p__Firmicutes_A;c__Clostridia;o__Peptostreptococcales;f__BM714;g__BM714;s__	1096	Wukongibacter baidiensis DY30321(T)	92.59
Clostridiales	DYS_4_2_Bins.040	0.103676	2.09769	1891.15	213.141	4.4407	47.6251	98.94	3.8	d__Bacteria;p__Firmicutes_A;c__Clostridia;o__Peptostreptococcales;f__Anaerovoracaceae;g__UBA10908;s__
Clostridiales	DYS_4_2_Bins.008	0.168027	9.53496	6472.48	912.87	12.0924	71.508	89.22	4.96	d__Bacteria;p__Firmicutes_A;c__Clostridia;o__Peptostreptococcales;f__BM714;g__BM714;s__
Clostridiales	DYS_4_2_Bins.007	48.2417	724.767	9627.01	2075.08	588.662	1137.1	96.2	4.31	d__Bacteria;p__Firmicutes_A;c__Clostridia;o__Tissierellales;f__;g__;s__	1528	Salibacter halophilus JZ3C34(T)	87.45
Dehalococcoidia	DYS-5-2_Bins.025	9.3273	0.559385	0.553268	18.9845	1652.88	10.7452	79.87	3.66	d__Bacteria;p__Chloroflexota;c__Dehalococcoidia;o__Dehalococcoidales;f__UBA2162;g__MGML01;s__	1508	Dehalogenimonas alkenigignens IP3-3(T)	85.82
Dehalococcoidia	DYS_6_2_Bins.362	9.11638	97.3583	94.3179	171.614	341.694	214.635	67.46	6.63	d__Bacteria;p__Chloroflexota;c__Dehalococcoidia;o__GIF9;f__AB-539-J10;g__;s__
Dehalococcoidia	DYS_5-2_Bins.230	3.74308	3.39868	6.89018	7.62965	239.708	32.7764	84.42	1.98	d__Bacteria;p__Chloroflexota;c__Dehalococcoidia;o__Dehalococcoidales;f__;g__;s__	963	Dehalogenimonas alkenigignens IP3-3(T)	88.47
Dehalococcoidia	DYS_5-2_Bins.131	0.883037	0.182224	0.308005	3.72525	317.837	2.59001	85.2	5.17	d__Bacteria;p__Chloroflexota;c__Dehalococcoidia;o__Dehalococcoidales;f__Dehalococcoidaceae;g__UBA5627;s__	1509	Dehalococcoides mccartyi 195(T)	88.44
Dehalococcoidia	DYS_5-2_Bins.041	4.05053	1.45355	2.01344	10.2032	826.55	11.4316	91.25	1.98	d__Bacteria;p__Chloroflexota;c__Dehalococcoidia;o__Dehalococcoidales;f__Dehalococcoidaceae;g__;s__	1245	Dehalococcoides mccartyi 195(T)	88.72
Dehalococcoidia	DYS_5_2_2000Bins.125	222.861	337.508	233.433	359.845	772.95	567.43	82.46	9.97	d__Bacteria;p__Chloroflexota;c__Dehalococcoidia;o__GIF9;f__AB-539-J10;g__;s__	1513	Dehalogenimonas alkenigignens IP3-3(T)	83.32
Dehalococcoidia	DYS_5_2_2000Bins.049	6.49229	3.91569	2.15033	11.3265	697.302	7.7725	74.53	4.29	d__Bacteria;p__Chloroflexota;c__Dehalococcoidia;o__Dehalococcoidales;f__RBG-16-60-22;g__;s__
Leptospiraceae	DYS-1-2_Bins.001	0.34678	6.86094	310.948	280.431	148.943	21015	91.01	2.31	d__Bacteria;p__Spirochaetota;c__UBA4802;o__UBA4802;f__UBA5550;g__UBA5550;s__	1554	Leptospira stimsonii Yale(T)	83.55
Fibrobacterales	6_2_168	0.239528	0.68228	0.182521	795.161	6.0011	5.34298	100	1.3	d__Bacteria;p__Fibrobacterota;c__Fibrobacteria;o__Fibrobacterales;f__;g__;s__	416	Fibrobacter succinogenes subsp. succinogenes S85(T)	86.14
Fibrobacterales	6_2_304	0.843712	0.305119	0.7529	475.973	3.2137	3.06406	83.35	6.11	d__Bacteria;p__Fibrobacterota;c__Fibrobacteria;o__Fibrobacterales;f__;g__;s__	985	Fibrobacter succinogenes subsp. Elongatus HM2(T)	87.15
Desulfatiglandales	DYS-1-2_Bins.131	50.6442	750.063	6604.7	1387.4	3159.74	1152.23	93.57	4.03	d__Bacteria;p__Desulfobacterota;c__Desulfobacteria;o__Desulfatiglandales;f__;g__;s__	856	Desulfatiglans parachlorophenolica DS(T)	93.58
Desulfatiglandales	DYS-5-2_Bins.039	57.4403	843.971	1667.39	1457.55	3245.14	1212.6	94.19	4.04	d__Bacteria;p__Desulfobacterota;c__Desulfobacteria;o__Desulfatiglandales;f__HGW-15;g__;s__
Desulfatiglandales	DYS-4-2_Bins.096	50.8015	798.835	1595.02	1402.62	3052.33	1141.98	92.58	3.25	d__Bacteria;p__Desulfobacterota;c__Desulfobacteria;o__Desulfatiglandales;f__HGW-15;g__;s__
