# Supplementary material for: Anaerobic degradation of organic carbon supports uncultured microbial populations in estuarine sediments
Source: Microbiome. 2023 Apr 20;11:81. doi: 10.1186/s40168-023-01531-z (PMC10116835; doi:10.1186/s40168-023-01531-z)
Supplement: Supplementary file 2 — Additional file 1: Table S1. The list of samples used for DNA/RNA isolation and acetate measurements. Table S2. The overview of MAGs that were analyzed in this study. Table S3. The list of genes that are associated with benzoate degradation to acetate and H2 production in the MAGs of Dehalococcoidia. Table S4. The list of genes that are associated with the cellulose degradation to acetate and H2 production in the MAGs of Ca. Fermentibacterota. Table S5. The list of genes that are associated with the cellulose degradation to acetate and H2 production in the MAGs of Fibrobacterales. Table S6. The list of genes associated with protein degradation to acetate and H2 production in the MAGs of Bacteroidales. Table S7. The list of genes associated with oleic acid degradation to acetate and H2 production in the MAGs of Leptospiraceae. Table S8. The list of genes associated with protein and cellulose degradation to acetate and H2 production in the MAGs of Clostridiales. Table S9. The abundance of genes coding for the carbon monoxide dehydrogenase/acetyl-CoA synthase complex (CODH/ACS) in the metagenome data of the original sediment, control sample and treatments with different OMs at t11. Table S10. The list of genes that are associated with the “Wood–Ljungdahl” (WL) pathway in the MAGs of Desulfatiglandales. Table S11. The list of genes associated with methanogenesis in the MAGs of genus Methanococcus, genus Methanocalculus and order Methanosarcinales. Fig. S1. The changes in the cell number of uncultured microbes in response to the addition of different OMs. The cell number was calculated from the relative abundance and prokaryotic16S rRNA gene copy numbers. The prokaryotic16S rRNA gene copy numbers were shown in our previous study [1]; t6 and t11 indicate samples that were analyzed after 6 months and 11 months, respectively. Fig. S2. The comparison of prokaryotic communities at the phylum level in response to the addition of different OMs based on analysis of 16S rRNA gene [file 40168_2023_1531_MOESM1_ESM.zip › Table S3.xlsx]

## Sheet: benzoate degradation
Bin	isolation environment	K04110>>"badA,benzoate-CoA_ligase_EC_6.2.1.25"	K04112>>"bcrC,benzoyl-CoA_reductase_subunit_C_EC_1.3.7.8"	K04113>>"bcrB,benzoyl-CoA_reductase_subunit_B_EC_1.3.7.8"	K04114>>"bcrA,benzoyl-CoA_reductase_subunit_A_EC_1.3.7.8"	K04115>>"bcrD,benzoyl-CoA_reductase_subunit_D_EC_1.3.7.8"	K07537>>dch,cyclohexa-1,5-dienecarbonyl-CoA_hydratase_EC_4.2.1.100	K07538>>"had,6-hydroxycyclohex-1-ene-1-carbonyl-CoA_dehydrogenase_EC_1.1.1.368_"	K07539>>oah,6-oxocyclohex-1-ene-carbonyl-CoA_hydrolase_EC_3.7.1.21	K00632>>"fadA,acetyl-CoA_C-acyltransferase_EC_2.3.1.16"	K16173>>acd,glutaryl-CoA_dehydrogenase_EC_1.3.99.32	K01615>>gcd,EC_7.2.4.5_glutaconyl-CoA_decarboxylase	K01692>>"paaF,_enoyl-CoA_hydratase_EC_4.2.1.17	K01715>>crt,enoyl-CoA_hydratase_EC_4.2.1.17	K01782>>fadJ,enoyl-CoA_hydratase_EC_4.2.1.17	K13767>>fadB,enoyl-CoA_hydratase_EC_4.2.1.17	K00074>>paaH,3-hydroxybutyryl-CoA_dehydrogenase_EC_1.1.1.157	K00626>>"ACAT,acetyl-CoA_C-acetyltransferase_EC_2.3.1.9_"	K00252>>"gcdH,glutaryl-CoA_dehydrogenase_(ETF)_EC_1.3.8.6_"
DYS-5-2_Bins.025		1	2	1	1	1	1	1	2	0	0	0	0	1	0	1	2	5	1
DYS_6_2_Bins.362		0	0	0	0	0	0	0	0	0	0	0	1	4	0	0	3	5	1
DYS_5-2_Bins.230		0	0	0	0	0	0	0	0	0	0	0	0	2	0	0	4	1	0
DYS_5-2_Bins.131		0	0	0	0	0	0	0	0	0	0	0	0	0	0	0	0	0	0
DYS_5-2_Bins.041		0	0	0	0	0	0	0	0	0	0	0	0	0	0	0	1	0	0
DYS_5_2_2000Bins.125		0	0	0	0	0	0	0	0	0	0	0	1	2	0	0	6	4	1
DYS_5_2_2000Bins.049		0	1	1	0	0	0	0	0	0	0	1	0	4	0	0	5	6	0
Dehalococcoidia_IMG_2754412739.genes	marine subsurface sediment	0	1	1	1	1	1	1	1	0	0	0	0	0	0	0	0	1	0
Dehalococcoidia_GCA_011192105.1_ASM1119210v1_genomic	marine subsurface sediment	0	0	1	1	0	0	0	0	0	0	0	0	1	0	0	2	2	1
Dehalococcoidia_GCA_011192055.1_ASM1119205v1_genomic	marine subsurface sediment	0	0	0	0	0	0	0	0	1	1	0	3	6	1	0	3	8	0
Dehalococcoidia_GCA_011192005.1_ASM1119200v1_genomic	marine subsurface sediment	0	0	0	0	0	0	0	0	0	0	0	0	3	0	0	3	6	0
Dehalococcoidia_GCA_011191975.1_ASM1119197v1_genomic	marine subsurface sediment	0	3	2	3	2	1	1	1	0	0	0	2	5	0	0	3	4	0
Dehalococcoidia_GCA_011191875.1_ASM1119187v1_genomic	marine subsurface sediment	0	0	0	0	0	0	0	0	0	0	0	0	0	0	0	0	0	0
Dehalococcoidia_GCA_011176635.1_ASM1117663v1_genomic	marine subsurface sediment	1	1	1	0	0	1	1	1	0	0	0	0	0	0	0	1	5	0
Dehalococcoidia_GCA_011174815.1_ASM1117481v1_genomic	marine subsurface sediment	0	0	0	2	0	0	0	0	0	0	0	0	2	0	0	2	1	1
Dehalococcoidia_GCA_011174795.1_ASM1117479v1_genomic	marine subsurface sediment	0	2	3	4	2	0	0	0	6	0	1	1	4	1	1	2	16	0
Dehalococcoidia_GCA_011171075.1_ASM1117107v1_genomic	marine subsurface sediment	0	2	2	1	1	1	1	1	2	0	0	2	2	1	0	3	6	0
Dehalococcoidia_GCA_011170395.1_ASM1117039v1_genomic	marine subsurface sediment	0	2	2	1	0	0	0	0	5	0	0	0	6	0	0	5	11	0
Dehalococcoidia_GCA_011170385.1_ASM1117038v1_genomic	marine subsurface sediment	0	0	0	0	0	0	0	0	0	0	0	0	0	0	0	0	0	0
Dehalococcoidia_GCA_011170375.1_ASM1117037v1_genomic	marine subsurface sediment	0	4	2	1	2	1	1	1	3	0	0	4	2	1	0	3	3	0
Dehalococcoidia_GCA_011170285.1_ASM1117028v1_genomic	marine subsurface sediment	0	0	0	0	0	0	0	0	0	0	0	0	0	0	0	0	0	0
Dehalococcoidia_GCA_003544995.1_ASM354499v1_genomic	marine	0	0	0	0	0	0	0	0	1	0	1	3	1	0	0	0	3	0
Dehalococcoidia_GCA_003519885.1_ASM351988v1_genomic	marine	0	0	0	0	0	0	0	0	0	0	0	2	2	0	0	0	3	1
Dehalococcoidia_GCA_002708145.1_ASM270814v1_genomic	marine water sample	0	0	0	0	0	0	0	0	0	0	0	3	0	0	0	2	0	0
Dehalococcoidia_GCA_002452695.1_ASM245269v1_genomic	waste water	0	0	1	0	0	0	0	0	3	0	0	1	3	1	1	3	8	1
Dehalococcoidia_GCA_002450445.1_ASM245044v1_genomic	saline water	0	0	0	0	0	0	0	0	0	0	0	4	4	1	0	1	0	0
Dehalococcoidia_GCA_002377655.1_ASM237765v1_genomic	saline water	0	0	0	0	0	0	0	0	0	0	0	1	1	0	0	0	4	0
Dehalococcoidia_GCA_002348795.1_ASM234879v1_genomic	saline water	0	0	0	0	0	0	0	0	1	0	0	1	1	0	0	0	2	1
Dehalococcoidia_GCA_002348445.1_ASM234844v1_genomic	saline water	0	0	0	0	0	0	0	0	0	0	0	2	0	0	0	0	0	0
Dehalococcoidia_GCA_002348225.1_ASM234822v1_genomic	saline water	0	0	0	0	0	0	0	0	0	0	0	6	2	0	0	0	2	0
Dehalococcoidia_GCA_002339805.1_ASM233980v1_genomic	saline water	0	0	0	0	0	0	0	0	0	0	0	2	0	0	0	0	1	0
Dehalococcoidia_GCA_002313895.1_ASM231389v1_genomic	saline water	0	0	0	0	0	0	0	0	0	0	1	5	1	0	0	0	1	1
Dehalococcoidia_GCA_002306815.1_ASM230681v1_genomic	saline water	0	0	0	0	0	0	0	0	0	0	1	2	0	0	0	0	1	0
Dehalococcoidia_GCA_001455825.1_ASM145582v1_genomic	marine sediments	0	0	0	0	0	0	0	0	0	0	0	0	0	0	0	1	0	0
Dehalococcoidia_Dehalogenimonas_lykanthroporepellens_GCF_000143165.1_ASM14316v1_genomic	groundwater	0	0	0	0	0	0	0	0	0	0	0	0	0	0	0	0	0	0
Dehalococcoidia_Dehalogenimonas_formicexedens_GCF_001953175.1_ASM195317v1_genomic	groundwater	0	0	0	0	0	0	0	0	0	0	0	0	1	0	0	1	1	0
Dehalococcoidia_Dehalogenimonas_alkenigignens_GCF_001466665.1_ASM146666v1_genomic	groundwater	0	0	0	0	0	0	0	0	0	0	0	0	1	0	0	1	1	0
Dehalococcoidia_Dehalococcoides_mccartyi_GCF_002028285.1_ASM202828v1_genomic	groundwater	0	0	0	0	0	0	0	0	0	0	0	0	0	0	0	0	0	0
		2	18	17	15	9	6	6	7	22	1	5	46	61	6	3	57	111	9

## Sheet: transport
Bin	K05782>>benzoate_membrane_transport_protein_benE
DYS-5-2_Bins.025	0
DYS_6_2_Bins.362	1
DYS_5-2_Bins.230	0
DYS_5-2_Bins.131	0
DYS_5-2_Bins.041	0
DYS_5_2_2000Bins.125	1
DYS_5_2_2000Bins.049	0
Dehalococcoidia_IMG_2754412739.genes	0
Dehalococcoidia_GCA_011192105.1_ASM1119210v1_genomic	0
Dehalococcoidia_GCA_011192055.1_ASM1119205v1_genomic	0
Dehalococcoidia_GCA_011192005.1_ASM1119200v1_genomic	0
Dehalococcoidia_GCA_011191975.1_ASM1119197v1_genomic	0
Dehalococcoidia_GCA_011191875.1_ASM1119187v1_genomic	0
Dehalococcoidia_GCA_011176635.1_ASM1117663v1_genomic	0
Dehalococcoidia_GCA_011174815.1_ASM1117481v1_genomic	0
Dehalococcoidia_GCA_011174795.1_ASM1117479v1_genomic	0
Dehalococcoidia_GCA_011171075.1_ASM1117107v1_genomic	0
Dehalococcoidia_GCA_011170395.1_ASM1117039v1_genomic	0
Dehalococcoidia_GCA_011170385.1_ASM1117038v1_genomic	0
Dehalococcoidia_GCA_011170375.1_ASM1117037v1_genomic	0
Dehalococcoidia_GCA_011170285.1_ASM1117028v1_genomic	0
Dehalococcoidia_GCA_003544995.1_ASM354499v1_genomic	0
Dehalococcoidia_GCA_003519885.1_ASM351988v1_genomic	0
Dehalococcoidia_GCA_002708145.1_ASM270814v1_genomic	0
Dehalococcoidia_GCA_002452695.1_ASM245269v1_genomic	0
Dehalococcoidia_GCA_002450445.1_ASM245044v1_genomic	0
Dehalococcoidia_GCA_002377655.1_ASM237765v1_genomic	0
Dehalococcoidia_GCA_002348795.1_ASM234879v1_genomic	0
Dehalococcoidia_GCA_002348445.1_ASM234844v1_genomic	0
Dehalococcoidia_GCA_002348225.1_ASM234822v1_genomic	0
Dehalococcoidia_GCA_002339805.1_ASM233980v1_genomic	0
Dehalococcoidia_GCA_002313895.1_ASM231389v1_genomic	0
Dehalococcoidia_GCA_002306815.1_ASM230681v1_genomic	0
Dehalococcoidia_GCA_001455825.1_ASM145582v1_genomic	0
Dehalococcoidia_Dehalogenimonas_lykanthroporepellens_GCF_000143165.1_ASM14316v1_genomic	0
Dehalococcoidia_Dehalogenimonas_formicexedens_GCF_001953175.1_ASM195317v1_genomic	0
Dehalococcoidia_Dehalogenimonas_alkenigignens_GCF_001466665.1_ASM146666v1_genomic	0
Dehalococcoidia_Dehalococcoides_mccartyi_GCF_002028285.1_ASM202828v1_genomic	0

## Sheet: WL pathway
Bin	K05299>>fdhA;_formate_dehydrogenase_(NADP+)_alpha_subunit_[EC:1.17.1.10]	K15022>>fdhB;_formate_dehydrogenase_(NADP+)_beta_subunit_[EC:1.17.1.10]	K01938>>fhs;_formate--tetrahydrofolate_ligase_[EC:6.3.4.3]	K01491>>folD;_methylenetetrahydrofolate_dehydrogenase_(NADP+)_/_methenyltetrahydrofolate_cyclohydrolase_[EC:	K00297>>metF,_MTHFR;_methylenetetrahydrofolate_reductase_(NADPH)_[EC:1.5.1.20]	K00194>>cdhD,_acsD;_acetyl-CoA_decarbonylase/synthase,_CODH/ACS_complex_subunit_delta_[EC:2.1.1.245]	K00197>>cdhE,_acsC;_acetyl-CoA_decarbonylase/synthase,_CODH/ACS_complex_subunit_gamma_[EC:2.1.1.245]	K00198>>cooS,_acsA;_anaerobic_carbon-monoxide_dehydrogenase_catalytic_subunit_[EC:1.2.7.4]	K01895>>ACSS1_2,_acs;_acetyl-CoA_synthetase_[EC:6.2.1.1]
DYS-5-2_Bins.025	6	2	3	2	3	1	5	2	1
DYS_6_2_Bins.362	0	0	0	2	0	0	0	0	3
DYS_5-2_Bins.230	1	0	1	2	1	1	2	2	0
DYS_5-2_Bins.131	0	0	1	1	2	2	2	2	2
DYS_5-2_Bins.041	2	2	2	1	2	1	3	2	0
DYS_5_2_2000Bins.125	0	0	0	1	1	0	0	0	2
DYS_5_2_2000Bins.049	1	1	1	1	4	1	2	2	1
Dehalococcoidia_IMG_2754412739.genes	2	0	0	1	0	0	0	0	0
Dehalococcoidia_GCA_011192105.1_ASM1119210v1_genomic	2	0	1	1	1	1	2	2	1
Dehalococcoidia_GCA_011192055.1_ASM1119205v1_genomic	6	1	1	1	4	0	2	1	3
Dehalococcoidia_GCA_011192005.1_ASM1119200v1_genomic	1	2	1	1	4	1	2	2	0
Dehalococcoidia_GCA_011191975.1_ASM1119197v1_genomic	3	4	1	2	4	1	2	2	4
Dehalococcoidia_GCA_011191875.1_ASM1119187v1_genomic	2	1	1	2	2	1	2	2	1
Dehalococcoidia_GCA_011176635.1_ASM1117663v1_genomic	1	0	1	1	3	1	2	2	1
Dehalococcoidia_GCA_011174815.1_ASM1117481v1_genomic	1	0	1	1	1	1	2	2	1
Dehalococcoidia_GCA_011174795.1_ASM1117479v1_genomic	2	3	1	1	4	2	2	3	1
Dehalococcoidia_GCA_011171075.1_ASM1117107v1_genomic	3	0	1	0	4	0	2	0	1
Dehalococcoidia_GCA_011170395.1_ASM1117039v1_genomic	2	2	1	1	2	1	2	2	0
Dehalococcoidia_GCA_011170385.1_ASM1117038v1_genomic	0	0	2	1	1	2	2	3	0
Dehalococcoidia_GCA_011170375.1_ASM1117037v1_genomic	2	1	1	1	3	1	2	3	1
Dehalococcoidia_GCA_011170285.1_ASM1117028v1_genomic	1	1	1	1	2	1	3	2	0
Dehalococcoidia_GCA_003544995.1_ASM354499v1_genomic	0	0	1	1	1	0	0	0	3
Dehalococcoidia_GCA_003519885.1_ASM351988v1_genomic	1	0	1	2	2	0	0	0	2
Dehalococcoidia_GCA_002708145.1_ASM270814v1_genomic	0	0	1	1	1	0	0	0	1
Dehalococcoidia_GCA_002452695.1_ASM245269v1_genomic	0	1	1	1	2	0	0	0	2
Dehalococcoidia_GCA_002450445.1_ASM245044v1_genomic	2	0	1	1	1	0	0	0	2
Dehalococcoidia_GCA_002377655.1_ASM237765v1_genomic	2	0	0	1	2	0	0	0	3
Dehalococcoidia_GCA_002348795.1_ASM234879v1_genomic	1	0	1	1	2	0	0	0	1
Dehalococcoidia_GCA_002348445.1_ASM234844v1_genomic	1	0	1	1	2	0	0	0	0
Dehalococcoidia_GCA_002348225.1_ASM234822v1_genomic	1	0	2	0	0	0	0	0	2
Dehalococcoidia_GCA_002339805.1_ASM233980v1_genomic	1	0	0	1	1	0	0	0	2
Dehalococcoidia_GCA_002313895.1_ASM231389v1_genomic	1	0	1	1	2	0	1	0	2
Dehalococcoidia_GCA_002306815.1_ASM230681v1_genomic	2	0	1	1	0	0	0	0	1
Dehalococcoidia_GCA_001455825.1_ASM145582v1_genomic	0	0	0	0	0	0	1	0	1
Dehalococcoidia_Dehalogenimonas_lykanthroporepellens_GCF_000143165.1_ASM14316v1_genomic	1	0	1	1	1	1	2	1	1
Dehalococcoidia_Dehalogenimonas_formicexedens_GCF_001953175.1_ASM195317v1_genomic	1	0	2	2	0	2	2	2	1
Dehalococcoidia_Dehalogenimonas_alkenigignens_GCF_001466665.1_ASM146666v1_genomic	1	0	1	1	1	1	2	1	1
Dehalococcoidia_Dehalococcoides_mccartyi_GCF_002028285.1_ASM202828v1_genomic	0	0	1	1	0	1	1	1	1

## Sheet: hydrogen production
Bin	K00440>>frhA;_coenzyme_F420_hydrogenase_subunit_alpha_[EC:1.12.98.1]	K00441>>frhB;_coenzyme_F420_hydrogenase_subunit_beta_[EC:1.12.98.1]	K00442>>frhD;_coenzyme_F420_hydrogenase_subunit_delta	K00443>>frhG;_coenzyme_F420_hydrogenase_subunit_gamma_[EC:1.12.98.1]	K18330>>hndA;_NADP-reducing_hydrogenase_subunit_HndA_[EC:1.12.1.3]	K18331>>hndC;_NADP-reducing_hydrogenase_subunit_HndC_[EC:1.12.1.3]	K18332>>hndD;_NADP-reducing_hydrogenase_subunit_HndD_[EC:1.12.1.3	K18005>>hoxF;_[NiFe]_hydrogenase_diaphorase_moiety_large_subunit_[EC:1.12.1.2]	K18006>>hoxU;_[NiFe]_hydrogenase_diaphorase_moiety_small_subunit_[EC:1.12.1.2]	K18016>>mbhL;_membrane-bound_hydrogenase_subunit_alpha_[EC:1.12.7.2]	K18017>>mbhK;_membrane-bound_hydrogenase_subunit_beta_[EC:1.12.7.2]	K18023>>mbhJ;_membrane-bound_hydrogenase_subunit_mbhJ_[EC:1.12.7.2]
DYS-5-2_Bins.025	1	2	0	1	1	6	1	0	1	0	0	0
DYS_6_2_Bins.362	0	1	0	0	0	1	0	0	0	1	1	0
DYS_5-2_Bins.230	0	1	0	0	0	0	0	0	0	0	0	0
DYS_5-2_Bins.131	0	0	1	0	0	2	0	0	0	0	0	0
DYS_5-2_Bins.041	0	0	0	0	1	1	0	0	0	0	0	0
DYS_5_2_2000Bins.125	0	5	0	0	0	1	0	0	0	1	1	1
DYS_5_2_2000Bins.049	0	1	0	0	0	11	1	1	1	1	1	1
Dehalococcoidia_IMG_2754412739.genes	0	0	0	0	0	0	0	0	0	0	0	0
Dehalococcoidia_GCA_011192105.1_ASM1119210v1_genomic	0	2	2	0	1	2	0	0	0	0	0	0
Dehalococcoidia_GCA_011192055.1_ASM1119205v1_genomic	0	1	0	0	1	7	0	0	0	0	0	0
Dehalococcoidia_GCA_011192005.1_ASM1119200v1_genomic	0	0	0	0	0	6	0	0	0	0	0	0
Dehalococcoidia_GCA_011191975.1_ASM1119197v1_genomic	1	2	0	1	2	5	0	0	0	0	0	0
Dehalococcoidia_GCA_011191875.1_ASM1119187v1_genomic	0	1	0	0	0	4	0	0	0	0	0	0
Dehalococcoidia_GCA_011176635.1_ASM1117663v1_genomic	0	1	0	0	1	5	0	0	0	0	0	0
Dehalococcoidia_GCA_011174815.1_ASM1117481v1_genomic	0	2	0	0	1	3	0	0	0	0	0	1
Dehalococcoidia_GCA_011174795.1_ASM1117479v1_genomic	0	1	0	0	0	6	0	0	0	0	0	0
Dehalococcoidia_GCA_011171075.1_ASM1117107v1_genomic	0	1	1	0	1	7	0	1	0	0	0	0
Dehalococcoidia_GCA_011170395.1_ASM1117039v1_genomic	0	1	1	0	1	4	0	0	0	0	0	0
Dehalococcoidia_GCA_011170385.1_ASM1117038v1_genomic	0	0	1	0	0	1	0	0	0	0	0	0
Dehalococcoidia_GCA_011170375.1_ASM1117037v1_genomic	0	1	0	0	0	6	0	0	0	0	0	0
Dehalococcoidia_GCA_011170285.1_ASM1117028v1_genomic	0	2	0	0	1	2	0	0	0	0	0	0
Dehalococcoidia_GCA_003544995.1_ASM354499v1_genomic	0	0	0	0	0	1	0	0	0	0	0	0
Dehalococcoidia_GCA_003519885.1_ASM351988v1_genomic	0	0	0	0	1	2	0	0	0	0	0	0
Dehalococcoidia_GCA_002708145.1_ASM270814v1_genomic	0	0	0	0	0	1	0	0	0	0	0	0
Dehalococcoidia_GCA_002452695.1_ASM245269v1_genomic	0	2	0	0	1	2	0	0	0	0	0	0
Dehalococcoidia_GCA_002450445.1_ASM245044v1_genomic	0	0	0	0	0	1	0	0	0	0	0	0
Dehalococcoidia_GCA_002377655.1_ASM237765v1_genomic	0	0	0	0	0	2	0	0	0	0	0	0
Dehalococcoidia_GCA_002348795.1_ASM234879v1_genomic	0	0	0	0	1	1	0	0	0	0	0	0
Dehalococcoidia_GCA_002348445.1_ASM234844v1_genomic	0	0	0	0	0	1	0	0	0	0	0	0
Dehalococcoidia_GCA_002348225.1_ASM234822v1_genomic	0	0	0	0	1	1	0	0	0	0	0	0
Dehalococcoidia_GCA_002339805.1_ASM233980v1_genomic	0	0	0	0	0	1	0	0	0	0	0	0
Dehalococcoidia_GCA_002313895.1_ASM231389v1_genomic	0	0	0	0	0	2	0	0	0	0	0	0
Dehalococcoidia_GCA_002306815.1_ASM230681v1_genomic	0	0	0	0	0	1	0	0	0	0	0	0
Dehalococcoidia_GCA_001455825.1_ASM145582v1_genomic	1	2	0	1	0	1	0	0	0	0	0	0
Dehalococcoidia_Dehalogenimonas_lykanthroporepellens_GCF_000143165.1_ASM14316v1_genomic	0	0	3	0	0	2	0	0	0	0	0	0
Dehalococcoidia_Dehalogenimonas_formicexedens_GCF_001953175.1_ASM195317v1_genomic	0	0	3	0	0	2	0	0	0	0	0	0
Dehalococcoidia_Dehalogenimonas_alkenigignens_GCF_001466665.1_ASM146666v1_genomic	0	0	3	0	0	2	0	0	0	0	0	0
Dehalococcoidia_Dehalococcoides_mccartyi_GCF_002028285.1_ASM202828v1_genomic	0	0	2	0	0	2	1	0	1	0	0	0
