# Supplementary material for: Anaerobic degradation of organic carbon supports uncultured microbial populations in estuarine sediments
Source: Microbiome. 2023 Apr 20;11:81. doi: 10.1186/s40168-023-01531-z (PMC10116835; doi:10.1186/s40168-023-01531-z)
Supplement: Supplementary file 2 — Additional file 1: Table S1. The list of samples used for DNA/RNA isolation and acetate measurements. Table S2. The overview of MAGs that were analyzed in this study. Table S3. The list of genes that are associated with benzoate degradation to acetate and H2 production in the MAGs of Dehalococcoidia. Table S4. The list of genes that are associated with the cellulose degradation to acetate and H2 production in the MAGs of Ca. Fermentibacterota. Table S5. The list of genes that are associated with the cellulose degradation to acetate and H2 production in the MAGs of Fibrobacterales. Table S6. The list of genes associated with protein degradation to acetate and H2 production in the MAGs of Bacteroidales. Table S7. The list of genes associated with oleic acid degradation to acetate and H2 production in the MAGs of Leptospiraceae. Table S8. The list of genes associated with protein and cellulose degradation to acetate and H2 production in the MAGs of Clostridiales. Table S9. The abundance of genes coding for the carbon monoxide dehydrogenase/acetyl-CoA synthase complex (CODH/ACS) in the metagenome data of the original sediment, control sample and treatments with different OMs at t11. Table S10. The list of genes that are associated with the “Wood–Ljungdahl” (WL) pathway in the MAGs of Desulfatiglandales. Table S11. The list of genes associated with methanogenesis in the MAGs of genus Methanococcus, genus Methanocalculus and order Methanosarcinales. Fig. S1. The changes in the cell number of uncultured microbes in response to the addition of different OMs. The cell number was calculated from the relative abundance and prokaryotic16S rRNA gene copy numbers. The prokaryotic16S rRNA gene copy numbers were shown in our previous study [1]; t6 and t11 indicate samples that were analyzed after 6 months and 11 months, respectively. Fig. S2. The comparison of prokaryotic communities at the phylum level in response to the addition of different OMs based on analysis of 16S rRNA gene [file 40168_2023_1531_MOESM1_ESM.zip › Table S4.xlsx]

## Sheet: EMP and PPP
Bin	isolation environment	K15778>>pmm-pgm;_phosphomannomutase_/_phosphoglucomutase_[EC:5.4.2.8_5.4.2.2]	K00845>>glk;_glucokinase_[EC:2.7.1.2]	K01810>>GPI,_pgi;_glucose-6-phosphate_isomerase_[EC:5.3.1.9]	K21071>>pfk,_pfp;_ATP-dependent_phosphofructokinase_/_diphosphate-dependent_phosphofructokinase_[EC:2.7.1.11	K01624>>FBA,_fbaA;_fructose-bisphosphate_aldolase,_class_II_[EC:4.1.2.13]	K11645>>fbaB;_fructose-bisphosphate_aldolase,_class_I_[EC:4.1.2.13]	K01803>>TPI,_tpiA;_triosephosphate_isomerase_(TIM)_[EC:5.3.1.1]	K00150>>gap2;_glyceraldehyde-3-phosphate_dehydrogenase_(NAD(P))_[EC:1.2.1.59]	K00134>>GAPDH,_gapA;_glyceraldehyde_3-phosphate_dehydrogenase_[EC:1.2.1.12]	K00927>>PGK,_pgk;_phosphoglycerate_kinase_[EC:2.7.2.3]	K15635>>apgM;_2,3-bisphosphoglycerate-independent_phosphoglycerate_mutase_[EC:5.4.2.12]	K01689>>ENO,_eno;_enolase_[EC:4.2.1.11]	K00873>>PK,_pyk;_pyruvate_kinase_[EC:2.7.1.40]	K00615>>E2.2.1.1,_tktA,_tktB;_transketolase_[EC:2.2.1.1]	K00948>>PRPS,_prsA;_ribose-phosphate_pyrophosphokinase_[EC:2.7.6.1]	K01624>>_FBA,_fbaA;_fructose-bisphosphate_aldolase,_class_II_[EC:4.1.2.13]	K01783>>_rpe,_RPE;_ribulose-phosphate_3-epimerase_[EC:5.1.3.1]	K01808>>_rpiB;_ribose_5-phosphate_isomerase_B_[EC:5.3.1.6]	K00174>>korA,_oorA,_oforA;_2-oxoglutarate/2-oxoacid_ferredoxin_oxidoreductase_subunit_alpha_[EC:1.2.7.3_1.2.7.11]	K00175>>korB,_oorB,_oforB;_2-oxoglutarate/2-oxoacid_ferredoxin_oxidoreductase_subunit_beta_[EC:1.2.7.3_1.2.7.11]	K00176>>korD,_oorD;_2-oxoglutarate_ferredoxin_oxidoreductase_subunit_delta_[EC:1.2.7.3]	K00177>>korC,_oorC;_2-oxoglutarate_ferredoxin_oxidoreductase_subunit_gamma_[EC:1.2.7.3	K03737>>por,_nifJ;_pyruvate-ferredoxin/flavodoxin_oxidoreductase_[EC:1.2.7.1_1.2.7.-]
Fermentibacterota_GCA_014728515.1_ASM1472851v1_genomic	Shark Bay microbial mats	3	0	1	3	1	0	2	0	2	1	0	1	2	2	1	1	1	0	4	3	1	2	2
Fermentibacterota_GCA_014728375.1_ASM1472837v1_genomic	Shark Bay microbial mats	2	0	1	3	1	0	0	0	1	0	0	1	0	2	1	1	1	0	3	3	0	2	1
Fermentibacterota_GCA_014728175.1_ASM1472817v1_genomic	Shark Bay microbial mats	2	1	2	2	1	1	1	0	1	1	1	2	0	3	1	1	1	1	3	3	3	3	1
Fermentibacterota_GCA_013138965.1_ASM1313896v1_genomic	marine sediment	4	1	1	2	0	0	2	0	1	1	2	1	0	3	1	0	1	1	2	2	2	2	1
Fermentibacterota_GCA_012523605.1_ASM1252360v1_genomic	anaerobic digestion of organic wastes	3	1	1	3	1	0	3	0	1	2	2	2	0	3	1	1	1	1	2	2	3	2	1
Fermentibacterota_GCA_012516735.1_ASM1251673v1_genomic	anaerobic digestion of organic wastes	2	1	1	2	2	0	2	1	2	1	1	1	0	4	1	2	1	1	3	2	3	2	3
Fermentibacterota_GCA_003646025.1_ASM364602v1_genomic	Guaymas Basin (Gulf of California) sediment	3	1	2	2	1	0	1	0	1	1	2	1	0	3	1	1	1	1	2	2	3	2	1
Fermentibacterota_GCA_003644925.1_ASM364492v1_genomic	Guaymas Basin (Gulf of California) sediment	4	1	1	2	1	0	1	0	1	0	3	1	1	3	1	1	1	1	2	3	1	2	2
Fermentibacterota_GCA_002748705.1_ASM274870v1_genomic	dolphin mouth	2	1	1	2	1	0	1	1	2	1	1	1	0	3	1	1	1	1	5	5	4	2	2
Fermentibacterota_GCA_002479745.1_ASM247974v1_genomic	soil	2	1	1	2	1	0	2	0	1	1	1	1	0	3	1	1	1	1	2	2	2	1	1
Fermentibacterota_GCA_002436025.1_ASM243602v1_genomic	waste water	2	1	1	2	1	0	1	0	1	1	1	1	0	3	1	1	1	1	3	3	1	2	1
Fermentibacterota_GCA_002430795.1_ASM243079v1_genomic	soil	2	1	0	1	1	0	0	0	0	0	1	1	0	3	1	1	1	1	1	1	2	1	1
Fermentibacterota_GCA_002363235.1_ASM236323v1_genomic	soil	2	1	1	2	1	0	2	0	1	1	1	1	0	3	1	1	1	1	2	3	3	3	1
Fermentibacterota_GCA_002071475.1_ASM207147v1_genomic	anaerobic digesters	3	2	1	2	2	0	2	1	2	1	2	1	0	3	1	2	1	2	3	5	3	3	4
Fermentibacterota_GCA_002030045.1_ASM203004v1_genomic	freshwater sediment	4	1	1	2	1	0	2	0	1	1	1	1	1	3	1	1	1	1	3	3	2	2	1
Fermentibacterota_GCA_001618625.1_ASM161862v1_genomic	anaerobic digestors	2	1	1	2	1	0	2	1	2	2	2	1	0	3	1	1	1	1	2	3	2	3	1
Fermentibacterota_GCA_001618615.1_ASM161861v1_genomic	anaerobic digestors	3	1	1	2	3	0	3	1	2	1	1	1	0	3	1	3	1	1	3	3	4	2	3
Fermentibacterotaota_GCA_001618605.1_ASM161860v1_genomic	anaerobic digestors	3	1	1	2	2	0	2	1	2	1	1	1	0	4	1	2	1	1	2	2	2	2	1
DYS-5-2_Bins.171		2	1	1	2	1	0	1	0	1	1	1	1	1	3	1	1	1	1	2	3	2	3	1

## Sheet: cellulose degradation
Bin	K01179>>bscZ,endoglucanase_[EC:3.2.1.4]	K19668>>cbh,cellulose_1,4-beta-cellobiosidase_[EC:3.2.1.91]
Fermentibacter_GCA_014728515.1_ASM1472851v1_genomic	6	0
Fermentibacter_GCA_014728375.1_ASM1472837v1_genomic	4	0
Fermentibacter_GCA_014728175.1_ASM1472817v1_genomic	6	0
Fermentibacter_GCA_013138965.1_ASM1313896v1_genomic	9	0
Fermentibacter_GCA_012523605.1_ASM1252360v1_genomic	8	0
Fermentibacter_GCA_012516735.1_ASM1251673v1_genomic	2	0
Fermentibacter_GCA_003646025.1_ASM364602v1_genomic	9	0
Fermentibacter_GCA_003644925.1_ASM364492v1_genomic	10	0
Fermentibacter_GCA_002748705.1_ASM274870v1_genomic	12	0
Fermentibacter_GCA_002479745.1_ASM247974v1_genomic	5	0
Fermentibacter_GCA_002436025.1_ASM243602v1_genomic	8	1
Fermentibacter_GCA_002430795.1_ASM243079v1_genomic	5	0
Fermentibacter_GCA_002363235.1_ASM236323v1_genomic	7	0
Fermentibacter_GCA_002071475.1_ASM207147v1_genomic	2	0
Fermentibacter_GCA_002030045.1_ASM203004v1_genomic	12	0
Fermentibacter_GCA_001618625.1_ASM161862v1_genomic	2	0
Fermentibacter_GCA_001618615.1_ASM161861v1_genomic	3	0
Fermentibacter_GCA_001618605.1_ASM161860v1_genomic	2	0
DYS-5-2_Bins.171	13	0

## Sheet: acetate production
Bin	K01895>>_ACSS1_2,_acs;_acetyl-CoA_synthetase_[EC:6.2.1.1]	K13788>>_pta;_phosphate_acetyltransferase_[EC:2.3.1.8]	K00925>>_ackA;_acetate_kinase_[EC:2.7.2.1]
Fermentibacter_GCA_014728515.1_ASM1472851v1_genomic	1	1	1
Fermentibacter_GCA_014728375.1_ASM1472837v1_genomic	1	1	1
Fermentibacter_GCA_014728175.1_ASM1472817v1_genomic	0	4	1
Fermentibacter_GCA_013138965.1_ASM1313896v1_genomic	1	2	1
Fermentibacter_GCA_012523605.1_ASM1252360v1_genomic	0	2	1
Fermentibacter_GCA_012516735.1_ASM1251673v1_genomic	0	2	1
Fermentibacter_GCA_003646025.1_ASM364602v1_genomic	1	2	0
Fermentibacter_GCA_003644925.1_ASM364492v1_genomic	4	2	2
Fermentibacter_GCA_002748705.1_ASM274870v1_genomic	0	6	1
Fermentibacter_GCA_002479745.1_ASM247974v1_genomic	0	2	1
Fermentibacter_GCA_002436025.1_ASM243602v1_genomic	1	3	1
Fermentibacter_GCA_002430795.1_ASM243079v1_genomic	0	2	1
Fermentibacter_GCA_002363235.1_ASM236323v1_genomic	0	2	1
Fermentibacter_GCA_002071475.1_ASM207147v1_genomic	0	4	1
Fermentibacter_GCA_002030045.1_ASM203004v1_genomic	1	2	1
Fermentibacter_GCA_001618625.1_ASM161862v1_genomic	0	2	1
Fermentibacter_GCA_001618615.1_ASM161861v1_genomic	0	2	1
Fermentibacter_GCA_001618605.1_ASM161860v1_genomic	0	2	1
DYS-5-2_Bins.171	1	2	1

## Sheet: hydrogen production
Bin	K00441>>frhB;_coenzyme_F420_hydrogenase_subunit_beta_[EC:1.12.98.1]	K00442>>frhD;_coenzyme_F420_hydrogenase_subunit_delta	K17992>>hndB;_NADP-reducing_hydrogenase_subunit_HndB_[EC:1.12.1.3]	K18330>>hndA;_NADP-reducing_hydrogenase_subunit_HndA_[EC:1.12.1.3]	K18331>>hndC;_NADP-reducing_hydrogenase_subunit_HndC_[EC:1.12.1.3]	K18332>>hndD;_NADP-reducing_hydrogenase_subunit_HndD_[EC:1.12.1.3	K18005>>hoxF;_[NiFe]_hydrogenase_diaphorase_moiety_large_subunit_[EC:1.12.1.2]	K18006>>hoxU;_[NiFe]_hydrogenase_diaphorase_moiety_small_subunit_[EC:1.12.1.2]
Fermentibacter_GCA_014728515.1_ASM1472851v1_genomic	0	1	0	0	2	1	0	1
Fermentibacter_GCA_014728375.1_ASM1472837v1_genomic	0	1	0	0	2	1	0	1
Fermentibacter_GCA_014728175.1_ASM1472817v1_genomic	0	1	0	0	2	0	0	0
Fermentibacter_GCA_013138965.1_ASM1313896v1_genomic	4	0	0	1	2	0	2	0
Fermentibacter_GCA_012523605.1_ASM1252360v1_genomic	2	0	0	0	1	0	2	0
Fermentibacter_GCA_012516735.1_ASM1251673v1_genomic	1	0	0	0	1	1	0	0
Fermentibacter_GCA_003646025.1_ASM364602v1_genomic	1	0	0	0	2	0	2	1
Fermentibacter_GCA_003644925.1_ASM364492v1_genomic	3	0	0	0	3	0	0	0
Fermentibacter_GCA_002748705.1_ASM274870v1_genomic	0	0	0	0	3	1	1	1
Fermentibacter_GCA_002479745.1_ASM247974v1_genomic	1	0	0	0	2	2	2	1
Fermentibacter_GCA_002436025.1_ASM243602v1_genomic	1	0	0	1	2	2	1	1
Fermentibacter_GCA_002430795.1_ASM243079v1_genomic	1	0	0	0	2	2	2	1
Fermentibacter_GCA_002363235.1_ASM236323v1_genomic	1	0	0	0	3	1	2	0
Fermentibacter_GCA_002071475.1_ASM207147v1_genomic	1	0	0	0	1	1	0	0
Fermentibacter_GCA_002030045.1_ASM203004v1_genomic	1	0	0	0	1	1	2	1
Fermentibacter_GCA_001618625.1_ASM161862v1_genomic	1	0	0	0	1	2	0	0
Fermentibacter_GCA_001618615.1_ASM161861v1_genomic	3	0	0	0	1	1	0	0
Fermentibacter_GCA_001618605.1_ASM161860v1_genomic	2	0	0	0	1	1	0	0
DYS-5-2_Bins.171	0	0	0	0	2	2	3	1

## Sheet: transport
Bin	K06861>>lptB;_lipopolysaccharide_export_system_ATP-binding_protein_[EC:3.6.3.-]	K07091>>lptF;_lipopolysaccharide_export_system_permease_protein	K11720>>lptG;_lipopolysaccharide_export_system_permease_protein	K09689>>kpsT;_capsular_polysaccharide_transport_system_ATP-binding_protein_[EC:7.6.2.12]	K09690>>ABC-2.LPSE.P;_lipopolysaccharide_transport_system_permease_protein	K09691>>ABC-2.LPSE.A;_lipopolysaccharide_transport_system_ATP-binding_protein	K10110>>malG;_maltose/maltodextrin_transport_system_permease_protein	K10111>>malK,_mtlK,_thuK;_multiple_sugar_transport_system_ATP-binding_protein_[EC:3.6.3.-]	K10112>>msmX,_msmK,_malK,_sugC,_ggtA,_msiK;_multiple_sugar_transport_system_ATP-binding_protein	K10236>>thuE;_trehalose/maltose_transport_system_substrate-binding_protein	K10237>>thuF,_sugA;_trehalose/maltose_transport_system_permease_protein	K15771>>ganP;_arabinogalactan_oligomer_/_maltooligosaccharide_transport_system_permease_protein	K15772>>ganQ;_arabinogalactan_oligomer_/_maltooligosaccharide_transport_system_permease_protein	K17315>>gtsA,_glcE;_glucose/mannose_transport_system_substrate-binding_protein
DYS-5-2_Bins.171	1	1	2	1	1	2	0	0	1	0	0	1	0	0
Fermentibacter_GCA_014728515.1_ASM1472851v1_genomic	0	1	2	1	0	2	0	0	1	0	0	0	0	1
Fermentibacter_GCA_014728375.1_ASM1472837v1_genomic	0	1	2	0	0	0	0	0	1	0	0	0	0	1
Fermentibacter_GCA_014728175.1_ASM1472817v1_genomic	1	1	2	1	1	2	0	0	1	1	1	2	0	0
Fermentibacter_GCA_013138965.1_ASM1313896v1_genomic	1	1	2	2	2	4	0	1	1	0	0	1	0	0
Fermentibacter_GCA_012523605.1_ASM1252360v1_genomic	1	1	2	1	1	2	0	0	1	0	0	2	0	0
Fermentibacter_GCA_012516735.1_ASM1251673v1_genomic	1	1	2	1	1	2	0	0	1	0	0	1	0	0
Fermentibacter_GCA_003646025.1_ASM364602v1_genomic	1	1	2	1	1	2	1	0	2	0	0	1	0	0
Fermentibacter_GCA_003644925.1_ASM364492v1_genomic	1	1	3	1	1	2	1	0	1	0	0	1	0	1
Fermentibacter_GCA_002748705.1_ASM274870v1_genomic	1	1	2	1	1	2	1	0	1	0	0	1	0	0
Fermentibacter_GCA_002479745.1_ASM247974v1_genomic	1	1	2	2	2	3	0	0	1	0	0	2	0	0
Fermentibacter_GCA_002436025.1_ASM243602v1_genomic	1	1	2	2	2	3	0	0	1	0	0	1	0	0
Fermentibacter_GCA_002430795.1_ASM243079v1_genomic	1	1	2	2	2	3	0	0	2	0	0	1	0	0
Fermentibacter_GCA_002363235.1_ASM236323v1_genomic	1	1	2	2	2	3	0	0	1	0	0	2	0	0
Fermentibacter_GCA_002071475.1_ASM207147v1_genomic	1	1	2	1	2	1	0	0	2	0	0	1	0	0
Fermentibacter_GCA_002030045.1_ASM203004v1_genomic	1	1	2	1	1	3	0	0	1	1	1	2	0	1
Fermentibacter_GCA_001618625.1_ASM161862v1_genomic	1	1	1	1	1	2	0	0	1	0	0	1	0	0
Fermentibacter_GCA_001618615.1_ASM161861v1_genomic	1	1	1	1	1	2	0	0	1	0	0	1	0	0
Fermentibacter_GCA_001618605.1_ASM161860v1_genomic	1	1	2	1	1	2	0	0	1	0	0	0	0	0
