# Supplementary material for: Anaerobic degradation of organic carbon supports uncultured microbial populations in estuarine sediments
Source: Microbiome. 2023 Apr 20;11:81. doi: 10.1186/s40168-023-01531-z (PMC10116835; doi:10.1186/s40168-023-01531-z)
Supplement: Supplementary file 2 — Additional file 1: Table S1. The list of samples used for DNA/RNA isolation and acetate measurements. Table S2. The overview of MAGs that were analyzed in this study. Table S3. The list of genes that are associated with benzoate degradation to acetate and H2 production in the MAGs of Dehalococcoidia. Table S4. The list of genes that are associated with the cellulose degradation to acetate and H2 production in the MAGs of Ca. Fermentibacterota. Table S5. The list of genes that are associated with the cellulose degradation to acetate and H2 production in the MAGs of Fibrobacterales. Table S6. The list of genes associated with protein degradation to acetate and H2 production in the MAGs of Bacteroidales. Table S7. The list of genes associated with oleic acid degradation to acetate and H2 production in the MAGs of Leptospiraceae. Table S8. The list of genes associated with protein and cellulose degradation to acetate and H2 production in the MAGs of Clostridiales. Table S9. The abundance of genes coding for the carbon monoxide dehydrogenase/acetyl-CoA synthase complex (CODH/ACS) in the metagenome data of the original sediment, control sample and treatments with different OMs at t11. Table S10. The list of genes that are associated with the “Wood–Ljungdahl” (WL) pathway in the MAGs of Desulfatiglandales. Table S11. The list of genes associated with methanogenesis in the MAGs of genus Methanococcus, genus Methanocalculus and order Methanosarcinales. Fig. S1. The changes in the cell number of uncultured microbes in response to the addition of different OMs. The cell number was calculated from the relative abundance and prokaryotic16S rRNA gene copy numbers. The prokaryotic16S rRNA gene copy numbers were shown in our previous study [1]; t6 and t11 indicate samples that were analyzed after 6 months and 11 months, respectively. Fig. S2. The comparison of prokaryotic communities at the phylum level in response to the addition of different OMs based on analysis of 16S rRNA gene [file 40168_2023_1531_MOESM1_ESM.zip › Table S8.xlsx]

## Sheet: oxidoreductase
Bin	K03738>>aor;_aldehyde:ferredoxin_oxidoreductase_[EC:1.2.7.5]	K00169>>porA;_pyruvate_ferredoxin_oxidoreductase_alpha_subunit_[EC:1.2.7.1]	K00170>>porB;_pyruvate_ferredoxin_oxidoreductase_beta_subunit_[EC:1.2.7.1]	K00171>>porD;_pyruvate_ferredoxin_oxidoreductase_delta_subunit_[EC:1.2.7.1]	K00172>>porC,_porG;_pyruvate_ferredoxin_oxidoreductase_gamma_subunit_[EC:1.2.7.1]	K00179>>iorA;_indolepyruvate_ferredoxin_oxidoreductase,_alpha_subunit_[EC:1.2.7.8]	K00180>>iorB;_indolepyruvate_ferredoxin_oxidoreductase,_beta_subunit_[EC:1.2.7.8]	K00186>>vorA;_2-oxoisovalerate_ferredoxin_oxidoreductase_alpha_subunit_[EC:1.2.7.7]	K00187>>vorB;_2-oxoisovalerate_ferredoxin_oxidoreductase_beta_subunit_[EC:1.2.7.7]	K00189>>vorG,_porG;_2-oxoisovalerate/pyruvate_ferredoxin_oxidoreductase_gamma_subunit_[EC:1.2.7.7_1.2.7.1	K00174>>korA,_oorA,_oforA;_2-oxoglutarate/2-oxoacid_ferredoxin_oxidoreductase_subunit_alpha_[EC:1.2.7.3_1.2.7.11]	K00175>>korB,_oorB,_oforB;_2-oxoglutarate/2-oxoacid_ferredoxin_oxidoreductase_subunit_beta_[EC:1.2.7.3_1.2.7.11]	K00176>>korD,_oorD;_2-oxoglutarate_ferredoxin_oxidoreductase_subunit_delta_[EC:1.2.7.3]	K00177>>korC,_oorC;_2-oxoglutarate_ferredoxin_oxidoreductase_subunit_gamma_[EC:1.2.7.3
DYS-6-2_Bins.063	0	2	2	3	5	3	3	4	3	0	6	6	5	4
DYS_4_2_Bins.040	0	1	1	1	2	0	0	2	3	0	2	2	3	2
DYS_4_2_Bins.033	7	2	2	2	4	2	2	5	5	0	7	7	7	7
DYS_4_2_Bins.008	0	2	2	2	4	5	3	5	3	0	8	8	6	4
DYS_4_2_Bins.007	4	1	2	1	3	2	1	2	2	0	4	3	3	3

## Sheet: EMP and PPP
Bin	K15778>>pmm-pgm;_phosphomannomutase_/_phosphoglucomutase_[EC:5.4.2.8_5.4.2.2]	K00845>>glk;_glucokinase_[EC:2.7.1.2]	K01810>>GPI,_pgi;_glucose-6-phosphate_isomerase_[EC:5.3.1.9]	K00850>>pfkA,_PFK;_6-phosphofructokinase_1_[EC:2.7.1.11]	K16370>>pfkB;_6-phosphofructokinase_2_[EC:2.7.1.11]	K21071>>pfk,_pfp;_ATP-dependent_phosphofructokinase_/_diphosphate-dependent_phosphofructokinase_[EC:2.7.1.11	K02446>>glpX;_fructose-1,6-bisphosphatase_II_[EC:3.1.3.11]	K01624>>FBA,_fbaA;_fructose-bisphosphate_aldolase,_class_II_[EC:4.1.2.13]	K11645>>fbaB;_fructose-bisphosphate_aldolase,_class_I_[EC:4.1.2.13]	K01803>>TPI,_tpiA;_triosephosphate_isomerase_(TIM)_[EC:5.3.1.1]	K00150>>gap2;_glyceraldehyde-3-phosphate_dehydrogenase_(NAD(P))_[EC:1.2.1.59]	K00134>>GAPDH,_gapA;_glyceraldehyde_3-phosphate_dehydrogenase_[EC:1.2.1.12]	K00927>>PGK,_pgk;_phosphoglycerate_kinase_[EC:2.7.2.3]	K01834>>PGAM,_gpmA;_2,3-bisphosphoglycerate-dependent_phosphoglycerate_mutase_[EC:5.4.2.11]	K15633>>gpmI;_2,3-bisphosphoglycerate-independent_phosphoglycerate_mutase_[EC:5.4.2.12]	K15635>>apgM;_2,3-bisphosphoglycerate-independent_phosphoglycerate_mutase_[EC:5.4.2.12]	K01689>>ENO,_eno;_enolase_[EC:4.2.1.11]	K00873>>PK,_pyk;_pyruvate_kinase_[EC:2.7.1.40]	K00169>>porA;_pyruvate_ferredoxin_oxidoreductase_alpha_subunit_[EC:1.2.7.1]	K00170>>porB;_pyruvate_ferredoxin_oxidoreductase_beta_subunit_[EC:1.2.7.1]	K00171>>porD;_pyruvate_ferredoxin_oxidoreductase_delta_subunit_[EC:1.2.7.1]	K00172>>porG;_pyruvate_ferredoxin_oxidoreductase_gamma_subunit_[EC:1.2.7.1]	K03737>>por,_nifJ;_pyruvate-ferredoxin/flavodoxin_oxidoreductase_[EC:1.2.7.1_1.2.7.-]	K00033>>PGD,_gnd,_gntZ;_6-phosphogluconate_dehydrogenase_[EC:1.1.1.44_1.1.1.343]	K00036>>G6PD,_zwf;_glucose-6-phosphate_1-dehydrogenase_[EC:1.1.1.49_1.1.1.363]	K00615>>E2.2.1.1,_tktA,_tktB;_transketolase_[EC:2.2.1.1]	K00616>>E2.2.1.2,_talA,_talB;_transaldolase_[EC:2.2.1.2]	K00851>>E2.7.1.12,_gntK,_idnK;_gluconokinase_[EC:2.7.1.12]	K00948>>PRPS,_prsA;_ribose-phosphate_pyrophosphokinase_[EC:2.7.6.1]	K01057>>_PGLS,_pgl,_devB;_6-phosphogluconolactonase_[EC:3.1.1.31]	K01624>>_FBA,_fbaA;_fructose-bisphosphate_aldolase,_class_II_[EC:4.1.2.13]	K01783>>_rpe,_RPE;_ribulose-phosphate_3-epimerase_[EC:5.1.3.1]	K01808>>_rpiB;_ribose_5-phosphate_isomerase_B_[EC:5.3.1.6]
DYS-6-2_Bins.063	0	0	1	3	0	2	1	1	0	2	0	1	2	1	1	0	1	1	2	2	3	5	1	1	2	1	1	0	1	0	1	1	3
DYS_4_2_Bins.040	0	2	1	2	0	1	1	1	0	2	0	1	2	0	1	0	2	1	1	1	1	2	5	1	3	5	0	0	1	2	1	2	1
DYS_4_2_Bins.033	0	0	1	2	0	1	1	1	0	2	0	1	2	1	1	0	0	1	2	2	2	4	1	0	0	2	1	0	1	0	1	1	1
DYS_4_2_Bins.008	0	0	1	3	0	2	0	1	0	3	0	1	2	1	1	0	1	3	2	2	2	4	1	1	2	1	0	0	1	0	1	1	0
DYS_4_2_Bins.007	0	5	1	2	2	1	0	6	2	3	0	2	3	1	1	0	2	1	1	2	1	3	1	0	0	3	1	1	1	2	6	1	1

## Sheet: cellulose degradation
Bin	K01179>>endoglucanase_[EC:3.2.1.4]	K19668>>cellulose_1,4-beta-cellobiosidase_[EC:3.2.1.91]
DYS-6-2_Bins.063	1	0
DYS_4_2_Bins.040	7	0
DYS_4_2_Bins.033	3	0
DYS_4_2_Bins.008	1	0
DYS_4_2_Bins.007	8	0

## Sheet: extracelluar peptidases
Bin	Peptidase_S51>>Peptidase_family_S51_	Peptidase_S55>>SpoIVB_peptidase_S55_	Peptidase_M28>>Peptidase_family_M28_	Peptidase_M20>>Peptidase_family_M20/M25/M40_	Peptidase_M23>>Peptidase_family_M23_	Peptidase_S41>>Peptidase_family_S41_	CarboxypepD_reg>>Carboxypeptidase_regulatory-like_domain_	Peptidase_S9>>Prolyl_oligopeptidase_family_	Peptidase_S8>>Subtilase_family_	Inhibitor_I42>>Chagasin_family_peptidase_inhibitor_I42_	Peptidase_C1>>Papain_family_cysteine_protease_	YkuD>>L,D-transpeptidase_catalytic_domain_	Hydrolase_4>>Serine_aminopeptidase,_S33_	Peptidase_Mx1>>Putative_zinc-binding_metallo-peptidase_	Peptidase_M48>>Peptidase_family_M48_	Peptidase_M42>>M42_glutamyl_aminopeptidase_	Peptidase_C39_2>>Peptidase_C39_like_family_	Peptidase_M6>>Immune_inhibitor_A_peptidase_M6_	Peptidase_S24>>Peptidase_S24-like_	Peptidase_S15>>X-Pro_dipeptidyl-peptidase_(S15_family)_	Peptidase_S13>>D-Ala-D-Ala_carboxypeptidase_3_(S13)_family_	Peptidase_S11>>D-alanyl-D-alanine_carboxypeptidase_	Inhibitor_I9>>Peptidase_inhibitor_I9_	PepSY>>Peptidase_propeptide_and_YPEB_domain_	Peptidase_M3_N>>Oligopeptidase_F_	Peptidase_M26_N>>M26_IgA1-specific_Metallo-endopeptidase_N-terminal_region_	VanY>>D-alanyl-D-alanine_carboxypeptidase_	Peptidase_M99>>Carboxypeptidase_controlling_helical_cell_shape_catalytic_	Peptidase_C14>>Caspase_domain_	Peptidase_C13>>Peptidase_C13_family_	Peptidase_C11>>Clostripain_family_	PPC>>Bacterial_pre-peptidase_C-terminal_domain_	Peptidase_M14>>Zinc_carboxypeptidase_	Peptidase_M4>>Thermolysin_metallopeptidase,_catalytic_domain_	Trypsin_2>>Trypsin-like_peptidase_domain_	Peptidase_M1>>Peptidase_family_M1_domain_	Peptidase_M4_C>>Thermolysin_metallopeptidase,_alpha-helical_domain_	Peptidase_M3>>Peptidase_family_M3_	G_glu_transpept>>Gamma-glutamyltranspeptidase_
DYS-6-2_Bins.063	0	0	1	1	1	2	0	1	2	0	0	1	2	0	0	0	0	0	0	0	1	1	0	1	0	0	0	0	0	0	0	0	0	0	0	0	0	0	0	14
DYS-4-2_Bins.054	0	0	0	0	0	0	1	0	0	0	0	0	0	0	1	0	0	0	0	0	0	0	0	0	0	0	0	0	0	0	0	0	0	0	0	0	0	0	0	2
DYS_4_2_Bins.040	0	0	0	0	0	0	0	0	0	1	0	0	0	0	0	0	0	0	0	0	1	1	0	0	0	0	1	0	0	0	0	0	0	0	0	0	0	0	0	4
DYS_4_2_Bins.008	0	0	0	0	1	1	0	0	1	0	0	1	1	0	0	0	0	0	0	0	1	1	0	1	0	0	0	0	0	0	0	0	0	0	0	0	0	0	0	8
DYS_4_2_Bins.007	0	0	0	0	1	2	0	0	0	0	0	0	0	0	0	0	0	0	0	0	0	0	0	0	0	0	1	0	0	0	0	0	0	0	0	0	0	0	0	4
	0	0	1	1	3	5	1	1	3	1	0	2	3	0	1	0	0	0	0	0	3	3	0	2	0	0	2	0	0	0	0	0	0	0	0	0	0	0	0	32

## Sheet: intracelluar peptidases
Bin	Endopep_inhib>>IseA_DL-endopeptidase_inhibitor_	M20_dimer>>Peptidase_dimerisation_domain_	Peptidase_U4>>Sporulation_factor_SpoIIGA_	M64_N>>Peptidase_M64_N-terminus_	Peptidase_M56>>BlaR1_peptidase_M56_	Peptidase_M17_N>>Cytosol_aminopeptidase_family,_N-terminal_domain_	SPP>>Signal-peptide_peptidase,_presenilin_aspartyl_protease_	Peptidase_C70>>Papain-like_cysteine_protease_AvrRpt2_	Peptidase_M32>>Carboxypeptidase_Taq_(M32)_metallopeptidase_	Peptidase_S58>>Peptidase_family_S58_	Peptidase_M36>>Fungalysin_metallopeptidase_(M36)_	Peptidase_S51>>Peptidase_family_S51_	Peptidase_S55>>SpoIVB_peptidase_S55_	Peptidase_S78>>Caudovirus_prohead_serine_protease_	Peptidase_M15_4>>D-alanyl-D-alanine_carboxypeptidase_	Peptidase_M15_3>>Peptidase_M15_	Peptidase_M15_2>>Bacterial_protein_of_unknown_function_(DUF882)_	DUF2201_N>>Putative_metallopeptidase_domain_	Peptidase_S8_N>>N-terminal_of_Subtilase_family_	Peptidase_C2>>Calpain_family_cysteine_protease_	Peptidase_M64>>IgA_Peptidase_M64_	Peptidase_M28>>Peptidase_family_M28_	Peptidase_M29>>Thermophilic_metalloprotease_(M29)_	Peptidase_C69>>Peptidase_family_C69_	Peptidase_M24>>Metallopeptidase_family_M24_	DUF1485>>Metallopeptidase_family_M81_	Peptidase_M20>>Peptidase_family_M20/M25/M40_	Peptidase_M22>>Glycoprotease_family_	Peptidase_M23>>Peptidase_family_M23_	Peptidase_S46>>Peptidase_S46_	Peptidase_S41>>Peptidase_family_S41_	Peptidase_S49>>Peptidase_family_S49_	CarboxypepD_reg>>Carboxypeptidase_regulatory-like_domain_	Peptidase_S9>>Prolyl_oligopeptidase_family_	Peptidase_S8>>Subtilase_family_	Astacin>>Astacin_(Peptidase_family_M12A)_	Peptidase_S7>>Peptidase_S7,_Flavivirus_NS3_serine_protease_	Inhibitor_I42>>Chagasin_family_peptidase_inhibitor_I42_	Peptidase_M50B>>Peptidase_M50B-like_	Peptidase_M50>>Peptidase_family_M50_	Peptidase_C50>>Peptidase_family_C50_	Peptidase_M55>>D-aminopeptidase_	Peptidase_M54>>Peptidase_family_M54_	Peptidase_M57>>Dual-action_HEIGH_metallo-peptidase_	Peptidase_C25_C>>Peptidase_family_C25,_C_terminal_ig-like_domain_	Peptidase_S37>>PS-10_peptidase_S37_	Peptidase_M48_N>>CAAX_prenyl_protease_N-terminal,_five_membrane_helices_	Peptidase_U32>>Peptidase_family_U32_	Peptidase_C1>>Papain_family_cysteine_protease_
DYS-6-2_Bins.063	0	8	0	0	1	0	0	0	0	2	0	0	0	0	0	1	0	1	0	0	0	2	2	0	3	0	10	3	2	0	0	0	2	0	0	0	0	0	0	2	0	0	0	0	0	0	0	2	0
DYS-4-2_Bins.054	0	1	0	0	0	0	1	0	0	0	0	0	0	0	0	0	0	0	0	0	0	0	1	0	1	0	1	1	0	0	0	1	2	1	1	0	0	0	0	2	0	0	0	0	0	0	0	1	0
DYS_4_2_Bins.040	0	15	0	0	0	0	0	0	0	2	0	0	0	0	0	0	0	1	0	0	0	2	1	1	2	0	24	3	5	0	2	0	0	0	0	0	0	0	0	2	0	0	0	0	0	0	0	2	0
DYS_4_2_Bins.008	0	5	0	0	2	0	0	0	0	2	0	0	0	0	0	1	0	1	0	0	0	2	2	0	2	0	7	3	3	0	0	0	1	0	0	0	0	0	0	2	0	0	0	0	0	0	0	2	0
DYS_4_2_Bins.007	0	14	0	0	1	1	0	0	0	1	0	0	0	0	0	0	0	0	0	0	0	7	3	0	7	0	19	3	3	0	3	0	1	3	0	0	0	1	0	2	0	0	0	0	0	0	1	3	0
[truncated: 96 more columns]

## Sheet: transport
Bin	K01995>>livG;_branched-chain_amino_acid_transport_system_ATP-binding_protein	K01996>>livF;_branched-chain_amino_acid_transport_system_ATP-binding_protein	K01997>>livH;_branched-chain_amino_acid_transport_system_permease_protein	K01998>>livM;_branched-chain_amino_acid_transport_system_permease_protein	K01999>>livK;_branched-chain_amino_acid_transport_system_substrate-binding_protein	K02000>>proV;_glycine_betaine/proline_transport_system_ATP-binding_protein_[EC:7.6.2.9]	K02001>>proW;_glycine_betaine/proline_transport_system_permease_protein	K02002>>proX;_glycine_betaine/proline_transport_system_substrate-binding_protein	K09808>>lolC_E;_lipoprotein-releasing_system_permease_protein	K09810>>lolD;_lipoprotein-releasing_system_ATP-binding_protein_[EC:3.6.3.-]	K10823>>oppF;_oligopeptide_transport_system_ATP-binding_protein	K15580>>oppA,_mppA;_oligopeptide_transport_system_substrate-binding_protein	K15581>>oppB;_oligopeptide_transport_system_permease_protein	K15582>>oppC;_oligopeptide_transport_system_permease_protein	K15583>>oppD;_oligopeptide_transport_system_ATP-binding_protein	K10110>>malG;_maltose/maltodextrin_transport_system_permease_protein	K15770>>cycB,_ganO;_arabinogalactan_oligomer_/_maltooligosaccharide_transport_system_substrate-binding_prote	K15771>>ganP;_arabinogalactan_oligomer_/_maltooligosaccharide_transport_system_permease_protein	K15772>>ganQ;_arabinogalactan_oligomer_/_maltooligosaccharide_transport_system_permease_protein	K10109>>malF;_maltose/maltodextrin_transport_system_permease_protein	K10111>>malK,_mtlK,_thuK;_multiple_sugar_transport_system_ATP-binding_protein_[EC:3.6.3.-]	K10112>>msmX,_msmK,_malK,_sugC,_ggtA,_msiK;_multiple_sugar_transport_system_ATP-binding_protein	K10546>>ABC.GGU.S,_chvE;_putative_multiple_sugar_transport_system_substrate-binding_protein	K10547>>ABC.GGU.P,_gguB;_putative_multiple_sugar_transport_system_permease_protein	K10548>>ABC.GGU.A,_gguA;_putative_multiple_sugar_transport_system_ATP-binding_protein_[EC:7.5.2.-]	K17316>>gtsB,_glcF;_glucose/mannose_transport_system_permease_protein
DYS-6-2_Bins.063	2	2	2	2	2	1	3	2	1	1	3	2	3	1	4	0	2	0	0	0	0	0	0	0	0	0
DYS_4_2_Bins.040	3	2	2	2	3	2	2	2	1	2	2	2	2	1	1	0	2	1	1	0	0	1	1	1	1	0
DYS_4_2_Bins.033	1	1	1	1	2	2	4	3	0	0	13	5	4	6	7	0	0	0	0	0	0	0	0	0	0	0
DYS_4_2_Bins.008	2	2	2	3	2	1	3	2	1	1	3	0	3	1	3	0	2	0	0	0	0	0	0	0	0	0
DYS_4_2_Bins.007	5	5	4	6	5	0	2	0	0	1	4	2	1	3	4	0	3	8	1	1	1	4	0	0	1	1

## Sheet: acetate production
Bin	K01895>>_ACSS1_2,_acs;_acetyl-CoA_synthetase_[EC:6.2.1.1]	K13788>>_pta;_phosphate_acetyltransferase_[EC:2.3.1.8]	K00925>>_ackA;_acetate_kinase_[EC:2.7.2.1]
DYS-6-2_Bins.063	0	4	1
DYS_4_2_Bins.040	2	0	2
DYS_4_2_Bins.033	2	6	2
DYS_4_2_Bins.008	0	4	1
DYS_4_2_Bins.007	2	3	1

## Sheet: hydrogen production
Bin	K00532>>E1.12.7.2;_ferredoxin_hydrogenase_[EC:1.12.7.2]	K00533>>E1.12.7.2L;_ferredoxin_hydrogenase_large_subunit_[EC:1.12.7.2]	K00534>>E1.12.7.2S;_ferredoxin_hydrogenase_small_subunit_[EC:1.12.7.2]	K06441>>E1.12.7.2G;_ferredoxin_hydrogenase_gamma_subunit_[EC:1.12.7.2]	K17992>>hndB;_NADP-reducing_hydrogenase_subunit_HndB_[EC:1.12.1.3]	K18330>>hndA;_NADP-reducing_hydrogenase_subunit_HndA_[EC:1.12.1.3]	K18331>>hndC;_NADP-reducing_hydrogenase_subunit_HndC_[EC:1.12.1.3]	K18332>>hndD;_NADP-reducing_hydrogenase_subunit_HndD_[EC:1.12.1.3	K18005>>hoxF;_[NiFe]_hydrogenase_diaphorase_moiety_large_subunit_[EC:1.12.1.2]	K18006>>hoxU;_[NiFe]_hydrogenase_diaphorase_moiety_small_subunit_[EC:1.12.1.2]
DYS-6-2_Bins.063	1	2	1	1	2	2	3	4	0	1
DYS_4_2_Bins.040	1	0	0	0	1	1	2	2	0	0
DYS_4_2_Bins.033	0	1	1	0	2	1	7	2	0	0
DYS_4_2_Bins.008	0	2	0	0	2	2	4	2	0	0
DYS_4_2_Bins.007	0	1	0	0	1	1	2	2	0	1
